# Supplementary material for: VOLTA: an enVironment-aware cOntrastive ceLl represenTation leArning for histopathology
Source: Nat Commun. 2024 May 10;15:3942. doi: 10.1038/s41467-024-48062-1 (PMC11087497; doi:10.1038/s41467-024-48062-1)
Supplement: Supplementary file 4 — Source Data [file 41467_2024_48062_MOESM4_ESM.zip]

Archive with 52 entries (50 files):
- source data/
- __MACOSX/._source data
- source data/.DS_Store
- __MACOSX/source data/._.DS_Store
- source data/tables.xlsx
- __MACOSX/source data/._tables.xlsx
- source data/figures/
- __MACOSX/source data/._figures
- source data/figures/Supplementary Figure 10.pptx
- __MACOSX/source data/figures/._Supplementary Figure 10.pptx
- source data/figures/Supplementary Figure 18.pdf
- __MACOSX/source data/figures/._Supplementary Figure 18.pdf
- source data/figures/Figure 3.pdf
- __MACOSX/source data/figures/._Figure 3.pdf
- source data/figures/Supplementary Figure 17.pptx
- __MACOSX/source data/figures/._Supplementary Figure 17.pptx
- source data/figures/Figure 2.pdf
- __MACOSX/source data/figures/._Figure 2.pdf
- source data/figures/Supplementary Figure 9.pptx
- __MACOSX/source data/figures/._Supplementary Figure 9.pptx
- source data/figures/Figure 1.pdf
- __MACOSX/source data/figures/._Figure 1.pdf
- source data/figures/Figure 4.pdf
- __MACOSX/source data/figures/._Figure 4.pdf
- source data/figures/Supplementary Figure 8.pptx
- __MACOSX/source data/figures/._Supplementary Figure 8.pptx
- source data/figures/Supplementary Figure 16.pptx
- __MACOSX/source data/figures/._Supplementary Figure 16.pptx
- source data/figures/Supplementary Figure 4.pdf
- __MACOSX/source data/figures/._Supplementary Figure 4.pdf
- source data/figures/Supplementary Figure 5.pdf
- __MACOSX/source data/figures/._Supplementary Figure 5.pdf
- source data/figures/Supplementary Figure 15.pptx
- __MACOSX/source data/figures/._Supplementary Figure 15.pptx
- source data/figures/Supplementary Figure 7.pptx
- __MACOSX/source data/figures/._Supplementary Figure 7.pptx
- source data/figures/Supplementary Figure 2.pdf
- __MACOSX/source data/figures/._Supplementary Figure 2.pdf
- source data/figures/Supplementary Figure 3.pdf
- __MACOSX/source data/figures/._Supplementary Figure 3.pdf
- source data/figures/Supplementary Figure 6.pptx
- __MACOSX/source data/figures/._Supplementary Figure 6.pptx
- source data/figures/Supplementary Figure 14.pptx
- __MACOSX/source data/figures/._Supplementary Figure 14.pptx
- source data/figures/Supplementary Figure 1.pdf
- __MACOSX/source data/figures/._Supplementary Figure 1.pdf
- source data/figures/Supplementary Figure 11.pdf
- __MACOSX/source data/figures/._Supplementary Figure 11.pdf
- source data/figures/Supplementary Figure 13.pdf
- __MACOSX/source data/figures/._Supplementary Figure 13.pdf
- source data/figures/Supplementary Figure 12.pdf
- __MACOSX/source data/figures/._Supplementary Figure 12.pdf
