# Supplementary material for: VOLTA: an enVironment-aware cOntrastive ceLl represenTation leArning for histopathology
Source: Nat Commun. 2024 May 10;15:3942. doi: 10.1038/s41467-024-48062-1 (PMC11087497; doi:10.1038/s41467-024-48062-1)
Supplement: Supplementary file 4 — Source Data [file 41467_2024_48062_MOESM4_ESM.zip › source data/tables.xlsx]

## Sheet: Tab 1
	Model	Metric	CoNSeP	NuCLS	PanNuke Breast	PanNuke Colon	Lizard	Oracle	SarcCell	MastCell	MiDOG
	Pre-trained ResNet18	AMI	0.073	0.093	0.054	0.1121	0.062	0.026	0.008	0.001	0.131
		ARI	0.07	0.08	0.039	0.0821	0.043	0.042	0.018	0.001	0.058
		Purity	0.427	0.567	0.411	0.4393	0.504	0.489	0.42	0.581	0.621
	Morphological Feature	AMI	0.127	0.211	0.089	0.0788	0.132	-	-	0	-
		ARI	0.011	0.188	0.073	0.0619	0.092	-	-	0	-
		Purity	0.488	0.661	0.47	0.427	0.575	-	-	0.581	-
	Manual Features	AMI	0.095	0.112	-	0.078	0.102	0.027	0.029	0.021	0.061
		ARI	0.064	0.078	-	0.065	0.038	0.022	0.021	0.043	0.074
		Purity	0.455	0.562	-	0.403	0.529	0.538	0.427	0.62	0.637
	DCAE	AMI	0.101	0.083	0.064	0.114	0.043	0.039	-	0	0.035
		ARI	0.073	0.072	0.051	0.1	0.023	0.038	-	-	0.043
		Purity	0.505	0.568	0.434	0.451	0.493	0.587	-	0.581	0.605
	GAN	AMI	0.148	0.14	0.067	0.137	0.075	0.041	0.06	0	0.214
		ARI	0.157	0.126	0.046	0.114	0.03	0.06	0.056	0	0.28
		Purity	0.584	0.62	0.42	0.496	0.489	0.575	0.46	0.58	0.765
	SimCLR	AMI	0.196	0.201	0.107	0.139	0.165	0.125	0.056	0.062	0.302
		ARI	0.167	0.221	0.086	0.089	0.111	0.142	0.045	0.084	0.307
		Purity	0.575	0.682	0.483	0.409	0.571	0.675	0.452	0.651	0.777
	DINO	AMI	0.019	0.006	0.003	0.075	0.004	0.004	0.003	0	0.049
		ARI	0.017	0.007	0.006	0.055	0	0.005	0.008	0.005	0.066
		Purity	0.019	0.007	0.005	0.071	0.004	0.006	0.419	0.581	0.629
	CCRL (Volta w/o env)	AMI	0.242	0.228	0.107	0.195	0.108	0.036	0.053	-	0.355
		ARI	0.217	0.24	0.08	0.161	0.062	0.024	0.037	-	0.394
		Purity	0.513	0.683	0.468	0.546	0.526	0.547	0.438	0.581	0.814
	Volta	AMI	0.255	0.262	0.138	0.225	0.173	0.08	0.042	0.254	0.504
		ARI	0.193	0.273	0.089	0.218	0.114	0.05	0.067	0.331	0.603
		Purity	0.635	0.703	0.477	0.569	0.579	0.594	0.448	0.79	0.888

## Sheet: Supp Tab 1
	Dataset	Cell Type Count	Tissue Type	Magnification	Cell Count	Cell Types	Number of Institutions
	CoNSeP	4	Colon	40x	24319	Spindle, epithelial, inflammatory, miscellaneous	1
	NuCLS	5	Breast	20x	51986	Tumor, stromal, sTIL, apoptotic, miscellaneous	18
	PanNuke Breast	4	Breast	40x	34806	Neoplastic, epithelial, inflammatory, and connective	>2
	PanNuke Colon	5	Colon	40x	23831	Neoplastic, epithelial, inflammatory, connective, and dead	>2
	Lizard	6	Colon	20x	277654	Epithelial, connective tissue, lymphocyte, plasma, neutrophil, and eosinophil	>7
	ovarianDatasetName	3	Ovarian	40x	265580	Tumor, T-cell, B-cell, and Natural Killer	1
	SarcCell	2	Soft Tissue	40x	65403	T-cell, B-cell, and dendritic	1
	Mast Cell	2	Skin	40x	20334	Mast Cell, miscellaneous	1
	MiDOG	2	Dog Lung, Dog Lymphoma, Human Breast, Human Neuroendocrine	40x	17081	Mitotic, miscellaneous	1

## Sheet: Supp Tab 2
	Model			CoNSeP		NuCLS		PanNuke Breast		PanNuke Colon		Lizard		Oracle		SarcCell		MastCell	MiDOG
	Pre-trained ImageNet	Dunn Index	0		0		0		0		-		0		0		0		0
		Silhouette	-0.012		-0.116		-0.053		-0.026		-		-0.002		0.029		0		0.19
	Morphological	Dunn Index	0		0		0		0		0		0		0		0		0
		Silhouette	-0.016		-0.068		-0.119		-0.07		-0.076		0.007		0.048		-0.01		0
	Manual Features	Dunn Index	0		0		0		0		0		0		0		0		0
		Silhouette	-0.15		-0.066		-0.075		-0.04		-0.1		-0.067		0.012		0		0.131
	DCAE	Dunn Index	0		0		0		0		-		-		-		0		0
		Silhouette	0.008		-0.057		-0.014		-0.01		-		-		-		0.038		0.05
	SimCLR	Dunn Index	0		0		0		0		-		0		0		0		0
		Silhouette	0.025		-0.021		-0.006		-0.019		-		0.022		0.051		1.4		14.2
	DINO	Dunn Index	0		0		0		0		-		-		0		0		0
		Silhouette	-0.02		-0.1		-0.034		-0.04		-		-		0.025		0.027		0.121
	Volta (w/o Env)	Dunn Index	0		0		0		0		-		0		0		0		0
		Silhouette	0.026		-0.033		-0.05		-0.063		-		0.002		0.037		0.212		0.23
	Volta	Dunn Index	0		0		0		0		0		0		0		0		0
		Silhouette	0.04		-0.033		-0.032		-0.018		0.021		0.033		0.027		0.112		0.121

## Sheet: Supp Tab 3
		CoNSeP	NuCLS
	Supervised Baseline	0.796	0.775
	1-Layer MLP with frozen backbone	0.793	0.757
	1-Layer MLP with unfrozen backbone	0.796	0.758
	2-Layer MLP with frozen backbone	0.768	0.745
	2-Layer MLP with unfrozen backbone	0.8022	0.763

## Sheet: Supp Tab 4
		Accuracy
	Fully Supervised baseline	0.775
	1-Layer MLP with unfrozen backbone	0.781
	2-Layer MLP with unfrozen backbone	0.782

## Sheet: Supp Tab 5
		Model Name		w/o Color normalization	w/ Color normalization
		Volta	AMI	0.261	0.268
			ARI	0.256	0.229
			Purity	0.703	0.708

## Sheet: Supp Tab 6
	Model	Inference Parameter Count
	HoVer-Net	35.3M (common encoder: 25.6M, head: 9.7M)
	Mask-RCNN in NuCLS	130M
	Ours (1-Layer MLP)	11.17M
	Ours (2-Layer MLP)	11.43M

## Sheet: Supp Tab 7
		CoNSeP			NuCLS
		AMI	ARI	Purity	AMI	ARI	Purity
	w/o Masking	0.1815	0.11	0.57	0.263	0.262	0.702
	w/ Masking	0.213	0.154	0.594	0.2682	0.287	0.6935

## Sheet: Supp Tab 8
		CoNSeP			NuCLS
		AMI	ARI	Purity	AMI	ARI	Purity
	w/o Multi-crop	0.227	0.214	0.601	0.23	0.262	0.69
	w/ Multi-crop	0.213	0.154	0.594	0.2682	0.287	0.694

## Sheet: Supp Tab 9
		CoNSeP
		AMI	ARI	Purity
	w/o Multi-crop	0.227	0.2024	0.575
	w/ Multi-crop	0.255	0.193	0.632

[truncated: 7 more sheets: Supp Tab 10, Supp Tab 11, Supp Tab 12, Supp Tab 13, Supp Tab 14, Supp Tab 15, Sheet16]
